# Supplementary material for: Adaptive evolution of cytochrome b in songbirds
Source: Biol Open. 2025 Apr 14;14(4):bio061908. doi: 10.1242/bio.061908 (PMC12032549; doi:10.1242/bio.061908)
Supplement: Dataset S1. Comparison of mitochondrial ROS between songbirds and other modern bird from the results of Delhaye et al 2016, Table1 [file biolopen-14-061908-Dataset1.xlsx]

## Sheet: Sheet1
other birds	mass	cdl	ros/cdl	respiration	ROS	bmw	sp ROS	L	L/W		ros/cdl	W	CDL	res	ros	bmw	sp ROS	L	L/W		all birds	L	W	R	ros	cdl	ros/CDL	L/W	BMRw	mROS/BM
Accipiter g	1044	7.4	0.658108	0.949	4.87	0.00093	5237	22	0.0210728	songbird											Accipiter g	22	1044	0.949	4.87	7.4	0.658108	33.4292	0.000909004	723.988
Accipiter n	237	10.5	0.408571	0.952	4.29	0.00401688	1067.99	20	0.0843882	Fringilla c	0.691379	21	5.8	0.37	4.01	0.017619	227.595	29	1.38095		Accipiter n	20	237	0.952	4.29	10.5	0.408571	48.951	0.00401688	101.714
Buteo b	1012	4.7	1.13404	3.75	5.33	0.00370553	1438.39	29	0.0286561	Hirundu r	0.228426	18	19.7	0.32	4.5	0.0177778	253.125	16	0.888889		Buteo b	29	1012	3.75	5.33	4.7	1.13404	25.5722	0.00370553	306.04
Anas p	1048	2.1	3.20952	4.06	6.74	0.00387405	1739.78	29	0.0276718	Parrus m	0.30084	18	11.9	0.32	3.58	0.0177778	201.375	15	0.833333		Anas p	29	1048	4.06	6.74	2.1	3.20952	9.03561	0.00387405	828.468
Columba l	358	20.8	0.169231	1.71	3.52	0.00477654	736.936	35	0.0977654	Passer d	0.532558	25	8.6	0.33	4.58	0.0132	346.97	23	0.92		Columba l	35	358	1.71	3.52	20.8	0.169231	206.818	0.00477654	35.4296
Falco s	209	9.6	0.635417	1.3	6.1	0.0062201	980.692	15	0.0717703	Passer m	0.255294	20	17	0.2	4.34	0.01	434	13	0.65		Falco s	15	209	1.3	6.1	9.6	0.635417	23.6066	0.0062201	102.155
Falco t	84	3.7	1.20811	0.82	4.47	0.0097619	457.902	24	0.285714	sitta e	0.211818	20	22	0.23	4.66	0.0115	405.217	13	0.65		Falco t	24	84	0.82	4.47	3.7	1.20811	19.8658	0.0097619	123.757
Colinus v	194	3.7	2.24595	1.11	8.31	0.00572165	1452.38	6	0.0309278	Sturnus v	0.435106	74	9.4	0.877	4.09	0.0118514	345.108	23	0.310811		Colinus v	6	194	1.11	8.31	3.7	2.24595	2.67148	0.00572165	392.535
Alectoris r	528	7.1	0.826761	1.96	5.87	0.00371212	1581.31	6	0.0113636	turdus m	0.276	103	15	1.04	4.14	0.0100971	410.019	22	0.213592		Alectoris r	6	528	1.96	5.87	7.1	0.826761	7.25724	0.00371212	222.719
Coturnix j	115	12.2	0.32377	0.97	3.95	0.00843478	468.299	6	0.0521739	Corvus s	0.429714	473	17.5	3.35	7.52	0.0071	1059	19	0.0401691		Coturnix j	6	115	0.97	3.95	12.2	0.32377	18.5316	0.00843478	38.3852
Pedrix p	492	5.1	1.15098	2.7	5.87	0.0054878	1069.64	5	0.0101626	ave	0.37346				4.60222	av	409.157				Pedrix p	5	492	2.7	5.87	5.1	1.15098	4.34412	0.0054878	209.734
Asio o	250	6.7	0.656716	0.954	4.4	0.003816	1153.04	28	0.112	SD	0.161728					sd	257.726				Asio o	28	250	0.954	4.4	6.7	0.656716	42.6364	0.003816	172.095
			1.05226		5.31	av	1448.61														Fringilla c	29	21	0.37	4.01	5.8	0.691379	41.9451	0.017619	39.2404
			0.872853			sd	1261.25	correlation mROS/L		0.875727					songbirds		correlation		-0.701693		Hirundu r	16	18	0.32	4.5	19.7	0.228426	70.0444	0.0177778	12.849
								songbirds		difference spROS song/birds							L/w ves spROS				Parrus m	15	18	0.32	3.58	11.9	0.30084	49.8603	0.0177778	16.9223
			Ttest	0.016836						p spROS		0.0128591									Passer d	23	25	0.33	4.58	8.6	0.532558	43.1878	0.0132	40.3453
			ros/cdl in birds/songbirds												modernbirds				-0.394159		Passer m	13	20	0.2	4.34	17	0.255294	50.9217	0.01	25.5294
	coreelation mROS/L in other birds			0.00792839																	sitta e	13	20	0.23	4.66	22	0.211818	61.3734	0.0115	18.419
										0.400246											Sturnus v	23	74	0.877	4.09	9.4	0.435106	52.8606	0.0118514	36.7137
																					turdus m	22	103	1.04	4.14	15	0.276	79.7101	0.0100971	27.3346
	correlation mROS/LW				-0.1628																Corvus s	19	473	3.35	7.52	17.5	0.429714	44.2154	0.00708245	60.6731
																									correl	in all birds correlation
																									mROS/L	0.o41331		correl mROS/BM ves		0.127969
																												L
																									correl
																									mROS/L/W		-0.495741			-0.383776
