# Supplementary material for: Adaptive evolution of cytochrome b in songbirds
Source: Biol Open. 2025 Apr 14;14(4):bio061908. doi: 10.1242/bio.061908 (PMC12032549; doi:10.1242/bio.061908)
Supplement: Dataset S2. Comparison of genetic distances for bc1 subunits between songbird and other modern birds [file biolopen-14-061908-Dataset2.xlsx]

## Sheet: MatrixOutput
Carduelis									CYTOCHROME b
Serinus	0.0251502								pair wise distance
Loxia	0.0308019	0.00542721
Chloris	0.0336819	0.00815961	0.00815163
Crithagra	0.0397269	0.0137498	0.0137362	0.00818442
Spinus	0.033824	0.00819462	0.00818658	0.00544952	0.0110198
Acanthis	0.0365321	0.0108929	0.0108822	0.0081493	0.0137323	0.00818423
Bucanetes	0.0453744	0.0192356	0.0192166	0.0164465	0.0221705	0.0165165	0.0136861
Vestiaria	0.0336624	0.00815531	0.00814735	0.00542334	0.0109667	0.00544666	0.00814502	0.0164376
Magumma	0.0364962	0.0108827	0.010872	0.00814169	0.0137193	0.00817655	0.0108689	0.0191928	0.00270854
Melamprosops	0.0510084	0.0247168	0.021943	0.0219158	0.0276948	0.0220081	0.0246853	0.0332132	0.0164042	0.0136616
Akialoa	0.0480966	0.0246814	0.0246571	0.0218844	0.027655	0.0219765	0.02465	0.0331657	0.0163806	0.0136419	0.0275423
Psittirostra	0.042368	0.021967	0.0219453	0.0191733	0.024922	0.0192544	0.021939	0.0304405	0.0136681	0.0164151	0.0303785	0.0275706
Loxops	0.0336579	0.0136337	0.0136204	0.0108798	0.0164997	0.0109263	0.00814845	0.0164446	0.00542917	0.00815043	0.0219393	0.0191645	0.0136663
Oreomystis	0.0336605	0.0136348	0.0136214	0.0108807	0.016501	0.0109272	0.0136175	0.0219856	0.0054296	0.00815107	0.021941	0.019166	0.0136674	0.00542889
Carpodacus	0.059748	0.0387273	0.0386887	0.041551	0.041764	0.0417216	0.0387039	0.0473499	0.0359394	0.0331545	0.047413	0.0445507	0.0388464	0.0359347	0.0303272
Pyrrhula	0.0481094	0.0219403	0.0219187	0.01915	0.0221792	0.019231	0.0219124	0.0191823	0.0136515	0.0163951	0.0303416	0.0302982	0.0275788	0.0191705	0.0136576	0.030465
Coccothraustes	0.05382	0.0330479	0.0330151	0.0302187	0.0361012	0.0303444	0.0330057	0.0303704	0.0246753	0.0219199	0.030328	0.0331356	0.0331268	0.0246721	0.0191395	0.0388706	0.0274811
Haemorhous	0.050999	0.0303007	0.0358845	0.038737	0.0447503	0.0388968	0.0415538	0.0445561	0.0331367	0.0359272	0.0332154	0.0444911	0.041707	0.0331324	0.0275381	0.0530779	0.0359818	0.0302857
Leucosticte	0.0509684	0.0246977	0.030249	0.027458	0.0333089	0.0275727	0.0302404	0.0219332	0.0219226	0.024683	0.0331145	0.0387041	0.0303515	0.0274873	0.0219325	0.0415464	0.019136	0.0302829	0.0331266
Cardinalis	0.087321	0.0650916	0.0650251	0.0621084	0.0624208	0.0623589	0.0621118	0.0593171	0.0563521	0.059215	0.0680908	0.0681269	0.059387	0.0534686	0.0505776	0.0623806	0.0507081	0.0650092	0.0591982	0.0562361
Limnothlypis	0.0842958	0.0621784	0.0592785	0.0592063	0.0595053	0.059446	0.062097	0.0593031	0.0534637	0.0506183	0.0480104	0.0623509	0.0623283	0.0534565	0.0477061	0.0563482	0.0478298	0.0538225	0.056807	0.0533539	0.0473965
Emberiza	0.119646	0.0893636	0.0863005	0.0828574	0.0826855	0.0865419	0.0892415	0.0824092	0.086136	0.0891468	0.0860858	0.10471	0.101874	0.0923056	0.0923117	0.109548	0.0863454	0.0944176	0.0956844	0.0860183	0.0818861	0.0696658
Icteria	0.0943345	0.0716525	0.0687014	0.0654563	0.0714036	0.0688944	0.0715574	0.0687295	0.0627784	0.0656808	0.0689696	0.0747449	0.0718267	0.0627697	0.0569184	0.0776759	0.0597767	0.0631626	0.0631099	0.0568491	0.0509414	0.0421015	0.0517054
Setophaga	0.081288	0.0534653	0.0505864	0.0505245	0.0567438	0.0507312	0.0533956	0.0506079	0.0448258	0.0420005	0.0450939	0.0564448	0.059422	0.0505786	0.0505823	0.0710934	0.0476352	0.0509674	0.0597289	0.04477	0.0504774	0.036063	0.0526255	0.0334964
Calcarius	0.082573	0.054361	0.0514411	0.053695	0.0597073	0.0575294	0.0602193	0.0515942	0.0514766	0.0543727	0.0601737	0.0691833	0.0663953	0.0573559	0.05736	0.0780903	0.0543399	0.0544817	0.0632632	0.051411	0.0631181	0.0599143	0.0578383	0.0421014	0.0282094
Icterus	0.0883121	0.059978	0.0570591	0.0592617	0.0652984	0.0631695	0.0658401	0.0630171	0.0570989	0.0542211	0.0570945	0.068991	0.0720436	0.0629815	0.062986	0.0719571	0.0599547	0.0689298	0.0718947	0.0628259	0.0687615	0.0509966	0.0690536	0.0561358	0.0366339	0.0333214
Fringilla	0.0754464	0.0478553	0.0507542	0.0529857	0.0589202	0.0567625	0.0594215	0.0599503	0.0507888	0.047946	0.0421928	0.0625115	0.0655171	0.056593	0.0565971	0.0712807	0.0594758	0.0596219	0.0567269	0.0481771	0.0834582	0.0602395	0.0735813	0.0626938	0.0426589	0.0478258	0.0505379
Certhia	0.125385	0.0954804	0.0961624	0.0927119	0.0988542	0.0964228	0.0960488	0.102823	0.0959816	0.0930256	0.0929556	0.102318	0.105416	0.0990786	0.102107	0.130493	0.111483	0.105395	0.11084	0.10171	0.105326	0.0992628	0.117812	0.101907	0.0808869	0.0932668	0.111285	0.0919249
Lanius	0.147268	0.122372	0.121942	0.11559	0.118785	0.118801	0.122902	0.120169	0.118287	0.115272	0.112107	0.118753	0.121687	0.116257	0.118277	0.123768	0.125068	0.118456	0.125463	0.109376	0.115915	0.0993125	0.119251	0.103074	0.0997735	0.121705	0.114952	0.115785	0.116447
Sturnus	0.114215	0.084565	0.0870992	0.0781073	0.0811607	0.0844148	0.081066	0.0843285	0.0808025	0.077876	0.0841003	0.0870145	0.090066	0.0808379	0.0868371	0.0958126	0.0871168	0.0907016	0.109634	0.0841835	0.107413	0.0869221	0.111339	0.102368	0.0894797	0.102882	0.107615	0.0867159	0.0870517	0.0997973
Cinclus	0.136574	0.108498	0.108076	0.104481	0.110805	0.108368	0.10481	0.104478	0.104477	0.10752	0.107347	0.112968	0.114265	0.101542	0.107761	0.133006	0.113831	0.114884	0.121886	0.10107	0.126116	0.101875	0.12358	0.0984554	0.0920424	0.0954492	0.112804	0.0939903	0.0974895	0.116775	0.0726051
Aegithalos	0.150795	0.119373	0.119437	0.114977	0.115381	0.119753	0.120389	0.117459	0.113129	0.116179	0.106939	0.125797	0.119632	0.117401	0.119429	0.141666	0.114201	0.119394	0.119743	0.106633	0.125709	0.103284	0.112023	0.111474	0.096465	0.0934753	0.10465	0.102015	0.0931812	0.118226	0.0820162	0.0889886
Alauda	0.150683	0.119377	0.11895	0.114513	0.111355	0.119263	0.118808	0.115905	0.11267	0.115706	0.106506	0.122175	0.116048	0.115847	0.118942	0.134144	0.112999	0.118907	0.110088	0.103619	0.108405	0.102282	0.117079	0.105012	0.0993099	0.101989	0.107529	0.111461	0.092213	0.103066	0.0804966	0.0972772	0.0458031
Pardaliparus	0.132704	0.102422	0.102015	0.10813	0.112088	0.108546	0.105056	0.102191	0.102093	0.105083	0.101978	0.114375	0.108433	0.102138	0.108251	0.120482	0.103086	0.111309	0.102768	0.0962176	0.101473	0.0806374	0.114784	0.090096	0.0772662	0.0845537	0.0991442	0.0969387	0.0891835	0.111786	0.0799269	0.0654815	0.0672242	0.0598588
Aphelocoma	0.182029	0.155127	0.155172	0.154991	0.162591	0.155558	0.151775	0.150031	0.148729	0.151815	0.148547	0.16808	0.15874	0.148795	0.151939	0.165436	0.155175	0.149139	0.159915	0.139838	0.152121	0.132503	0.167291	0.136851	0.135147	0.141151	0.154317	0.152705	0.137953	0.146702	0.129731	0.130223	0.126151	0.119969	0.108288
Ortalis	0.233235	0.197396	0.196959	0.203902	0.209644	0.20464	0.193422	0.204656	0.200253	0.200874	0.193507	0.216188	0.211231	0.200346	0.200343	0.203381	0.196992	0.208075	0.198618	0.197098	0.202127	0.187526	0.217853	0.196484	0.188192	0.188818	0.191742	0.208326	0.202723	0.194395	0.186172	0.198372	0.196204	0.184734	0.159673	0.186011
Gallus	0.237834	0.202536	0.202594	0.206741	0.210296	0.210157	0.202446	0.207725	0.205829	0.206449	0.202924	0.221516	0.216627	0.205923	0.2127	0.216309	0.209623	0.220899	0.214647	0.206548	0.214888	0.191066	0.200438	0.191031	0.183054	0.172375	0.180371	0.196816	0.202413	0.192928	0.18835	0.188988	0.178691	0.179609	0.156971	0.184966	0.0963275
Anser	0.222702	0.190945	0.194138	0.197793	0.198673	0.198501	0.194369	0.194287	0.194227	0.194823	0.188877	0.202512	0.201808	0.191186	0.194505	0.18902	0.194142	0.202067	0.189889	0.189784	0.181145	0.177332	0.189729	0.185069	0.177249	0.177806	0.17901	0.188983	0.201518	0.170367	0.17958	0.184107	0.175361	0.181754	0.1622	0.168915	0.110746	0.104267
Apteryx	0.230354	0.201457	0.20102	0.208033	0.208971	0.208788	0.204497	0.206285	0.201215	0.201843	0.201983	0.21299	0.191202	0.194271	0.194269	0.19004	0.199536	0.201266	0.196871	0.195511	0.181329	0.176971	0.215757	0.181272	0.190701	0.194043	0.19679	0.204806	0.200519	0.171896	0.180476	0.197806	0.189389	0.172798	0.162648	0.186331	0.104786	0.121976	0.133982
Patagioenas	0.219618	0.18452	0.184066	0.190887	0.19522	0.191583	0.183925	0.191924	0.18731	0.187896	0.181594	0.202894	0.205046	0.187396	0.187394	0.193236	0.188499	0.200591	0.195339	0.191454	0.195093	0.172374	0.206986	0.177824	0.175052	0.178904	0.184462	0.185925	0.1907	0.200401	0.180435	0.187462	0.185896	0.181488	0.149183	0.181764	0.110037	0.112153	0.130575	0.121759
Grus	0.219492	0.184322	0.183866	0.190702	0.195044	0.191399	0.187258	0.19603	0.187118	0.187705	0.188103	0.199242	0.197904	0.187204	0.187202	0.193941	0.192582	0.199251	0.194005	0.188592	0.197287	0.183065	0.209713	0.176138	0.179808	0.181156	0.189311	0.194676	0.196225	0.187943	0.180162	0.181787	0.192076	0.179272	0.150771	0.17301	0.111261	0.129099	0.128436	0.128455	0.0589087
Chroicocephalus	0.216754	0.1814	0.180947	0.187828	0.192189	0.188522	0.181795	0.184251	0.184221	0.184807	0.183472	0.199923	0.195074	0.184307	0.184305	0.182122	0.180828	0.190909	0.192668	0.183824	0.193455	0.172896	0.197728	0.178346	0.179667	0.178165	0.181258	0.187181	0.194162	0.18999	0.166098	0.185831	0.173815	0.172092	0.147502	0.1645	0.0988525	0.120307	0.126856	0.125031	0.054876	0.0809029
Tauraco	0.223775	0.188483	0.188022	0.192147	0.194927	0.195579	0.191419	0.190727	0.191277	0.191873	0.18363	0.202316	0.20209	0.191365	0.191363	0.197113	0.192165	0.19307	0.192728	0.188201	0.195852	0.171067	0.186297	0.174614	0.178997	0.170638	0.177711	0.183874	0.177513	0.18715	0.167171	0.163264	0.163283	0.163438	0.131456	0.154611	0.0946448	0.122436	0.128894	0.136381	0.0811909	0.086942	0.0687415
Trogon	0.22069	0.188927	0.188468	0.195275	0.199612	0.19598	0.191844	0.200613	0.191703	0.192296	0.185088	0.20247	0.199214	0.188579	0.188576	0.195959	0.197177	0.200741	0.197351	0.193193	0.206432	0.182101	0.223036	0.194455	0.188805	0.188081	0.191233	0.189811	0.187093	0.19012	0.171437	0.187177	0.175202	0.177173	0.152722	0.180012	0.11579	0.127993	0.129284	0.151301	0.0867561	0.0966827	0.0850996	0.0761517
Apus	0.208079	0.173572	0.173624	0.180374	0.181199	0.181037	0.176973	0.170791	0.17684	0.177401	0.181105	0.192204	0.187476	0.176922	0.17692	0.175294	0.170515	0.18474	0.185934	0.173063	0.187694	0.158168	0.182871	0.171534	0.172825	0.16666	0.173083	0.174197	0.186719	0.185107	0.151785	0.165843	0.164007	0.159475	0.129506	0.15435	0.0979161	0.10313	0.111201	0.11747	0.0871996	0.0836302	0.0653019	0.0756496	0.100054
Falco	0.222755	0.187402	0.187273	0.193802	0.19468	0.194508	0.194631	0.188361	0.190202	0.190798	0.19272	0.205894	0.201914	0.194576	0.197112	0.196531	0.190593	0.200527	0.205535	0.197023	0.197717	0.174513	0.199248	0.195655	0.186091	0.177449	0.184297	0.195546	0.199538	0.191782	0.180962	0.182362	0.179171	0.177722	0.143631	0.185707	0.118381	0.131467	0.123588	0.139453	0.0917805	0.0992391	0.0889619	0.0888614	0.118347	0.0872574
Accipiter	0.226724	0.194357	0.193884	0.200782	0.201685	0.201508	0.202263	0.206405	0.197159	0.19777	0.2012	0.201699	0.211907	0.199018	0.194074	0.193762	0.197867	0.208969	0.210817	0.207932	0.203631	0.182146	0.212357	0.189413	0.193239	0.194492	0.195885	0.200605	0.206909	0.174461	0.181054	0.18956	0.18386	0.18866	0.162403	0.203251	0.118651	0.118958	0.119051	0.119894	0.103858	0.103757	0.100833	0.110905	0.108518	0.0974955	0.110262
Ardeotis	0.197884	0.167105	0.166687	0.173332	0.177503	0.173969	0.167963	0.176231	0.169858	0.170396	0.173713	0.177863	0.177206	0.171532	0.166839	0.165434	0.168167	0.17417	0.175803	0.171103	0.185428	0.154592	0.186906	0.164638	0.163765	0.168427	0.165384	0.174843	0.189034	0.163291	0.162032	0.171356	0.159602	0.16269	0.139161	0.171568	0.0939311	0.0928769	0.107708	0.117867	0.0809084	0.0785962	0.0754879	0.0915542	0.0926531	0.0755786	0.103375	0.0634854
Tachybaptus	0.204855	0.170627	0.170202	0.176887	0.18495	0.177536	0.173519	0.174406	0.173389	0.173938	0.165977	0.188593	0.190757	0.173468	0.173467	0.193892	0.176843	0.179896	0.174745	0.177122	0.182708	0.161469	0.18163	0.161207	0.158476	0.1576	0.165839	0.17425	0.181288	0.174489	0.173926	0.171754	0.168923	0.173421	0.140245	0.16174	0.0910914	0.106733	0.125015	0.115122	0.0675543	0.0764404	0.0729061	0.0732213	0.0927693	0.0738602	0.0855948	0.0730405	0.0703714
Sarcoramphus	0.19849	0.164494	0.164079	0.170737	0.176	0.171369	0.167384	0.16887	0.167258	0.167792	0.167648	0.182363	0.177735	0.167334	0.167333	0.16984	0.161614	0.177995	0.172825	0.161751	0.168687	0.148947	0.18225	0.151439	0.151337	0.14814	0.155146	0.166692	0.168846	0.172469	0.166163	0.167541	0.162313	0.162588	0.133508	0.159128	0.0840485	0.0959546	0.108552	0.108462	0.0824336	0.0743491	0.0735115	0.0746562	0.0951627	0.0758259	0.104194	0.0822409	0.0550686
Antrostomus	0.215758	0.18363	0.183183	0.189908	0.194177	0.190592	0.186519	0.186417	0.186382	0.186959	0.186177	0.201743	0.196994	0.186467	0.186465	0.192971	0.183072	0.193931	0.188789	0.179216	0.188616	0.171158	0.187516	0.17545	0.162222	0.162619	0.164796	0.177842	0.187553	0.1721	0.174231	0.179925	0.172155	0.171509	0.144933	0.173713	0.0963438	0.103209	0.102157	0.116809	0.0918513	0.0866369	0.0898722	0.10043	0.109938	0.0934692	0.111764	0.109861	0.0759369
Phoenicopterus	0.191156	0.157131	0.156726	0.163411	0.171407	0.164027	0.160045	0.164027	0.159922	0.160444	0.165594	0.175045	0.16364	0.159996	0.159995	0.170427	0.163376	0.166437	0.168039	0.163663	0.17598	0.160715	0.185323	0.161066	0.164666	0.1631	0.163621	0.170597	0.176884	0.171447	0.152857	0.170697	0.157229	0.153112	0.135927	0.15378	0.10216	0.116812	0.127786	0.103984	0.0802383	0.0666694	0.0559308	0.0831199	0.102319	0.0731047	0.0862797	0.103384	0.0673547
Amazona	0.234015	0.201627	0.200511	0.203958	0.208339	0.204685	0.198014	0.206189	0.200363	0.200974	0.200433	0.208731	0.208015	0.197311	0.197309	0.204955	0.205924	0.203931	0.214193	0.207276	0.218097	0.189559	0.21352	0.194243	0.201095	0.196436	0.207644	0.207073	0.20411	0.201548	0.180832	0.191982	0.186609	0.18856	0.163784	0.186836	0.139679	0.151993	0.160721	0.156838	0.097453	0.107354	0.0884781	0.100828	0.109296	0.11085	0.112797	0.13948	0.120374
Urocolius	0.197162	0.1662	0.168352	0.169197	0.171956	0.172544	0.168548	0.176975	0.168421	0.168959	0.176549	0.17645	0.175793	0.165389	0.165388	0.179364	0.173618	0.17751	0.179769	0.177152	0.186089	0.166875	0.191381	0.173531	0.172977	0.16847	0.176182	0.176826	0.177735	0.180379	0.149609	0.161637	0.161065	0.172971	0.148092	0.176251	0.124161	0.128832	0.132615	0.126629	0.0891799	0.0817944	0.0782929	0.0941969	0.10087	0.100154	0.117971	0.109317	0.0922802
Lamposrni	0.220495	0.185496	0.188704	0.192362	0.196692	0.19306	0.19318	0.192645	0.188789	0.189377	0.189711	0.204359	0.19954	0.19564	0.19221	0.189312	0.185834	0.189523	0.190446	0.174885	0.188592	0.173289	0.182339	0.171753	0.162219	0.153955	0.172853	0.179496	0.190181	0.186564	0.159878	0.173702	0.157673	0.167162	0.140239	0.163455	0.10808	0.109453	0.124724	0.150619	0.110703	0.118407	0.0990628	0.110507	0.134312	0.0908996	0.130664	0.136736	0.10601
Lepidothrix	0.230273	0.19794	0.197505	0.20033	0.199909	0.200794	0.198414	0.198594	0.200788	0.201407	0.20466	0.211741	0.202859	0.197623	0.200998	0.202368	0.205017	0.198443	0.206772	0.208016	0.209382	0.185175	0.194495	0.188552	0.197309	0.184468	0.196229	0.201349	0.191978	0.199283	0.160926	0.178504	0.176322	0.172213	0.154473	0.171802	0.151816	0.154564	0.160784	0.171739	0.144629	0.150356	0.13434	0.127823	0.136146	0.122564	0.159593	0.15345	0.123395
Coccyzus	0.221315	0.186292	0.185837	0.189928	0.192693	0.193336	0.1891	0.19112	0.189071	0.189659	0.18598	0.207011	0.206758	0.192572	0.189155	0.196474	0.187457	0.19386	0.196339	0.190395	0.195376	0.175406	0.195936	0.188991	0.17663	0.171447	0.183768	0.183001	0.188972	0.192761	0.183347	0.194614	0.16226	0.176061	0.168715	0.187368	0.161074	0.144573	0.1793	0.161504	0.120412	0.139652	0.101736	0.128436	0.136583	0.12072	0.156582	0.146903	0.121936
Melanerpes	0.208674	0.177177	0.176737	0.180785	0.183558	0.184179	0.180096	0.184073	0.181666	0.182241	0.175051	0.189917	0.196173	0.178596	0.18193	0.184414	0.185756	0.196626	0.19139	0.188704	0.180393	0.163774	0.187255	0.16953	0.164104	0.162778	0.161529	0.174225	0.188184	0.196418	0.173607	0.163898	0.167785	0.175739	0.14459	0.178876	0.142714	0.143566	0.134919	0.155743	0.106273	0.105031	0.121986	0.103271	0.115259	0.122504	0.141519	0.115851	0.102309
[truncated: 4 more columns]

## Sheet: Caption
Table. Estimates of Evolutionary Divergence between Sequences
The number of amino acid substitutions per site from between sequences are shown. Analyses were conducted using the JTT matrix-based model [1]. The rate variation among sites was modeled with a gamma distribution (shape parameter = 2). This analysis involved 59 amino acid sequences. All ambiguous positions were removed for each sequence pair (pairwise deletion option). There were a total of 381 p…
1. Jones D.T., Taylor W.R., and Thornton J.M. (1992). The rapid generation of mutation data matrices from protein sequences. Computer Applications in the Biosciences 8: 275-282.
2. Kumar S., Stecher G., Li M., Knyaz C., and Tamura K. (2018). MEGA X: Molecular Evolutionary Genetics Analysis across computing platforms. Molecular Biology and Evolution 35:1547-1549.
Disclaimer: Although utmost care has been taken to ensure the correctness of the caption, the caption text is provided "as is" without any warranty of any kind. Authors advise the user to carefully check the caption prior to its use for any purpose and report any errors or problems to the authors immediately (www.megasoftware.net). In no event shall the authors and their employers be liable for a…
