# Supplementary material for: Adaptive evolution of cytochrome b in songbirds
Source: Biol Open. 2025 Apr 14;14(4):bio061908. doi: 10.1242/bio.061908 (PMC12032549; doi:10.1242/bio.061908)
Supplement: Dataset S3. Songbirds-specific substitutions in cytochrome bS8N, P10Q, S18A, S26P, A30T, M54T, S61N, T70M,L,V, N73D, Y76F, Y110N, T116I,V,A191V, L210ST, F225Y, K310T, Q313L, I328A, T370A, N379K, Y380L. [file biolopen-14-061908-Dataset3.xlsx]

## Sheet: Sequence Data
Domain: Data
										1	1	1	1	1	1	1	1	1	1	2	2	2	2	2	2	2	2	2	2	3	3	3	3	3	3	3	3	3	3	4	4	4	4	4	4	4	4	4	4
	1	2	3	4	5	6	7	8	9	0	1	2	3	4	5	6	7	8	9	0	1	2	3	4	5	6	7	8	9	0	1	2	3	4	5	6	7	8	9	0	1	2	3	4	5	6	7	8	9
Carduelis	M	A	P	N	L	R	K	N	H	Q	I	L	K	V	I	N	N	A	L	I	D	L	P	T	P	P	N	I	L	T	W	W	N	F	G	S	L	L	G	I	C	L	I	T	Q	I	V	T	G
Serinus	.	.	.	.	.	.	.	.	.	.	.	.	.	.	.	.	.	.	.	.	.	.	.	.	.	.	.	.	S	.	.	.	.	.	.	.	.	.	.	.	.	.	.	.	.	.	.	.	.
Loxia	.	.	.	.	.	.	.	.	.	.	.	.	.	.	.	.	.	.	.	.	.	.	.	.	.	.	.	.	S	.	.	.	.	.	.	.	.	.	.	.	.	.	.	.	.	.	.	.	.
Chloris	.	.	L	.	.	.	.	.	.	.	.	.	.	.	.	.	.	.	.	.	.	.	.	.	.	.	.	.	S	.	.	.	.	.	.	.	.	.	.	.	.	.	.	.	.	.	.	.	.
Crithagra	.	.	L	.	.	.	.	.	.	.	.	.	.	.	.	.	.	.	.	.	.	.	.	.	.	.	.	.	S	.	.	.	.	.	.	.	.	.	.	.	.	.	.	.	.	.	.	.	.
Spinus	.	.	L	.	.	.	.	.	.	.	.	.	.	.	.	.	.	.	.	.	.	.	.	.	.	.	.	.	S	.	.	.	.	.	.	.	.	.	.	.	.	.	.	V	.	.	.	.	.
Acanthis	.	.	L	.	.	.	.	.	.	.	.	.	.	.	.	.	.	.	.	.	.	.	.	.	.	.	.	.	S	A	.	.	.	.	.	.	.	.	.	.	.	.	.	.	.	.	.	.	.
Bucanetes	.	.	L	.	.	.	.	.	.	.	.	.	.	.	.	.	.	.	.	.	.	.	.	.	.	.	.	.	S	A	.	.	.	.	.	.	.	.	.	.	.	.	.	.	.	.	.	.	.
Vestiaria	.	.	L	.	.	.	.	.	.	.	.	.	.	I	.	.	.	.	.	.	.	.	.	.	.	.	.	.	S	.	.	.	.	.	.	.	.	.	.	.	.	.	.	.	.	.	.	.	.
Magumma	.	.	L	.	.	.	.	.	.	.	.	.	.	I	.	.	.	.	.	.	.	.	.	.	.	.	.	.	S	.	.	.	.	.	.	.	.	.	.	.	.	.	.	.	.	.	.	.	.
Melamprosops	.	.	L	.	.	.	.	.	.	.	.	.	.	I	.	.	.	.	.	.	.	.	.	.	.	S	.	.	S	.	.	.	.	.	.	.	.	.	.	.	.	.	.	.	.	.	.	.	.
Akialoa	.	.	L	.	.	.	.	.	.	.	.	.	.	I	.	.	.	.	.	.	.	.	.	.	.	.	.	.	S	.	.	.	.	.	.	.	.	.	.	.	.	.	.	.	.	.	.	.	.
Psittirostra	.	.	L	.	.	.	.	.	.	.	.	.	.	I	.	.	.	.	.	.	.	.	.	.	.	.	.	.	S	.	.	.	.	.	.	.	.	.	.	.	.	.	.	.	.	.	.	.	.
Loxops	.	.	L	.	.	.	.	.	.	.	.	.	.	I	.	.	.	.	.	.	.	.	.	.	.	.	.	.	S	A	.	.	.	.	.	.	.	.	.	.	.	.	.	.	.	.	.	.	.
Oreomystis	.	.	L	.	.	.	.	.	.	.	.	.	.	I	.	.	.	.	.	.	.	.	.	.	.	.	.	.	S	.	.	.	.	.	.	.	.	.	.	.	.	.	.	.	.	.	.	.	.
Carpodacus	.	.	.	.	.	.	.	.	.	.	.	.	.	I	.	.	.	.	.	.	.	.	.	.	.	.	.	.	S	.	.	.	.	.	.	.	.	.	.	.	.	.	.	.	.	.	.	.	.
Pyrrhula	.	.	L	.	.	.	.	.	.	.	.	.	.	I	.	.	.	.	.	.	.	.	.	.	.	.	.	.	S	.	.	.	.	.	.	.	.	.	.	.	.	.	.	.	.	.	.	.	.
Coccothraustes	.	.	L	.	.	.	.	.	.	.	.	.	.	I	.	.	D	.	.	.	.	.	.	.	.	.	.	.	S	.	.	.	.	.	.	.	.	.	.	.	.	.	.	.	.	.	.	.	.
Haemorhous	.	.	.	.	.	.	.	.	.	.	.	.	.	I	.	.	.	.	.	.	.	.	.	.	.	S	.	.	S	.	.	.	.	.	.	.	.	.	.	.	.	.	.	.	.	.	.	.	.
Leucosticte	.	.	L	.	.	.	.	.	.	.	.	.	.	I	.	.	D	.	.	.	.	.	.	.	.	S	.	.	S	.	.	.	.	.	.	.	.	.	.	.	.	.	.	.	.	.	.	.	.
Cardinalis	.	.	L	.	.	.	.	.	.	.	.	.	.	I	.	.	.	.	.	.	.	.	.	A	.	S	.	.	S	S	.	.	.	.	.	.	.	.	.	.	.	.	.	.	.	.	.	.	.
Limnothlypis	.	.	L	.	.	.	.	.	.	.	.	.	.	I	.	.	.	.	.	.	.	.	.	.	.	S	.	.	S	.	.	.	.	.	.	.	.	.	.	.	.	.	.	.	.	.	I	.	.
Emberiza	.	.	L	.	.	.	.	.	.	R	.	.	.	.	.	.	D	.	.	.	.	.	.	A	.	S	.	.	S	.	.	.	.	.	.	.	.	.	.	L	.	.	.	.	.	.	I	.	.
Icteria	.	.	L	.	.	.	.	.	.	R	.	.	.	I	.	.	D	.	.	.	.	.	.	.	.	S	.	.	S	.	.	.	.	.	.	.	.	.	.	V	.	.	.	.	.	.	I	.	.
Setophaga	.	.	L	.	.	.	.	.	.	.	.	.	.	I	.	.	D	.	.	.	.	.	.	A	.	S	.	.	S	.	.	.	.	.	.	.	.	.	.	.	.	.	.	.	.	.	.	.	.
Calcarius	.	.	.	.	.	.	.	.	.	.	.	.	.	I	.	.	D	.	.	.	.	.	.	A	.	S	.	.	S	.	.	.	.	.	.	.	.	.	.	V	.	.	.	.	.	.	.	.	.
Icterus	.	.	.	.	.	.	.	.	.	.	.	.	.	I	.	.	.	.	.	.	.	.	.	A	.	S	.	.	S	.	.	.	.	.	.	.	.	.	.	.	.	.	.	.	.	.	.	.	.
Fringilla	.	.	.	.	.	.	.	.	.	.	.	.	.	I	.	.	D	.	.	.	.	.	.	.	.	S	.	.	S	.	.	.	.	.	.	.	.	.	.	.	.	.	.	.	.	.	I	.	.
Certhia	.	.	L	.	F	.	.	K	.	P	L	M	.	.	V	.	D	.	.	.	.	.	.	.	.	S	.	.	S	S	.	.	.	.	.	.	.	.	.	.	.	.	.	.	.	.	.	.	.
Lanius	.	.	L	.	.	.	.	.	.	P	.	M	.	T	.	.	D	.	.	.	.	.	.	.	.	S	.	.	S	I	.	.	.	.	.	.	.	.	.	.	.	.	.	M	.	.	T	.	.
Sturnus	.	.	L	.	.	.	.	.	.	P	L	.	.	T	.	.	D	.	.	.	.	.	.	.	.	.	.	.	S	A	.	.	.	.	.	.	.	.	.	.	.	.	.	.	.	.	I	.	.
Cinclus	.	.	L	.	.	.	.	.	.	P	L	F	.	T	.	.	D	.	.	.	.	.	.	.	.	S	.	.	S	A	.	.	.	.	.	.	.	.	.	.	.	.	A	.	.	.	I	.	.
Aegithalos	.	.	L	.	.	.	.	.	.	P	L	.	.	I	.	.	D	S	.	.	.	.	.	.	.	S	.	.	S	I	.	.	.	.	.	.	.	.	.	L	.	.	V	.	.	.	.	.	.
Alauda	.	.	L	.	.	.	.	.	.	P	L	.	.	I	V	.	D	S	.	.	.	.	.	.	.	S	.	.	S	S	.	.	.	.	.	.	.	.	.	.	.	.	.	.	.	.	.	.	.
Pardaliparus	.	.	.	.	.	.	.	.	.	P	L	.	.	I	V	.	D	S	.	.	.	.	.	.	.	S	.	.	S	A	.	.	.	.	.	.	.	.	.	.	.	.	V	.	.	.	I	.	.
Aphelocoma	.	.	L	.	.	.	.	T	.	P	L	.	.	I	V	.	D	S	.	.	.	.	.	.	.	S	.	.	S	A	.	.	.	.	.	.	.	.	.	.	.	.	.	.	.	.	I	.	.
Ortalis	.	.	.	.	I	.	.	S	.	P	L	.	.	M	.	.	.	S	.	.	.	.	.	A	.	S	.	.	S	A	.	.	.	.	.	.	.	.	A	.	.	.	T	.	.	.	L	.	.
Gallus	.	.	.	.	I	.	.	S	.	P	L	.	.	M	.	.	.	S	.	.	.	.	.	A	.	S	.	.	S	A	.	.	.	.	.	.	.	.	A	V	.	.	M	.	.	.	L	.	.
Anser	.	.	.	.	I	.	.	S	.	P	L	.	.	M	.	.	.	S	.	.	.	.	.	A	.	S	.	.	S	A	.	.	.	.	.	.	.	.	A	.	.	.	A	.	.	.	L	.	.
Apteryx	.	.	.	I	I	.	.	S	.	P	L	.	.	I	.	.	.	S	.	.	.	.	.	S	.	S	.	.	S	A	.	.	.	.	.	.	.	.	.	.	.	.	.	.	.	.	L	.	.
Patagioenas	.	.	.	.	.	.	.	Y	.	P	L	.	.	M	V	.	.	S	.	.	.	.	.	.	.	S	.	.	S	A	.	.	.	.	.	.	.	.	.	.	.	.	L	.	.	.	L	.	.
Grus	.	.	.	.	.	.	.	S	.	P	L	.	.	M	V	.	.	S	.	.	.	.	.	.	.	S	.	.	S	A	.	.	.	.	.	.	.	.	.	.	.	.	A	.	.	.	L	.	.
Chroicocephalus	.	.	.	.	.	.	.	S	.	P	L	.	.	M	V	.	.	S	.	.	.	.	.	.	.	.	.	.	S	A	.	.	.	.	.	.	.	.	.	.	.	.	L	.	.	.	L	.	.
Tauraco	.	.	.	.	I	.	.	T	.	P	L	.	.	M	V	.	.	S	.	.	.	.	.	.	.	S	.	.	S	A	.	.	.	.	.	.	.	.	.	.	.	.	A	.	.	.	I	.	.
Trogon	.	.	.	.	I	.	.	H	.	P	L	.	.	M	V	.	.	S	.	.	.	.	.	.	.	S	.	.	S	A	.	.	.	.	.	.	.	.	.	.	.	.	L	.	.	.	L	.	.
Apus	.	.	.	.	P	.	.	S	.	P	L	.	.	M	V	.	.	S	.	.	.	.	.	.	.	.	.	.	S	A	.	.	.	.	.	.	.	.	.	.	.	.	A	.	.	.	I	.	.
Falco	.	.	.	.	I	.	.	S	.	P	L	V	.	M	V	.	.	S	.	.	.	.	.	.	.	.	.	.	S	M	.	.	.	.	.	.	.	.	.	.	.	.	A	.	.	.	L	.	.
Accipiter	.	D	.	.	I	.	.	S	.	P	L	.	.	M	.	.	.	S	.	.	.	.	.	.	.	.	.	.	S	I	.	.	.	.	.	.	.	.	.	.	.	.	L	.	.	.	L	.	.
Ardeotis	.	.	.	.	.	.	.	S	.	P	L	.	.	M	.	.	.	S	.	.	.	.	.	.	.	.	.	.	S	I	.	.	.	.	.	.	.	.	.	.	.	.	M	.	.	.	L	.	.
Tachybaptus	.	.	.	.	.	.	.	S	.	P	L	.	.	M	.	.	.	S	.	.	.	.	.	.	.	S	.	.	S	A	.	.	.	.	.	.	.	.	.	.	.	.	L	.	.	.	L	.	.
Sarcoramphus	.	.	.	.	I	.	.	S	.	P	L	.	.	M	.	.	.	S	.	.	.	.	.	.	.	S	.	.	S	A	.	.	.	.	.	.	.	.	.	.	.	.	M	.	.	.	L	.	.
Antrostomus	.	.	.	.	I	.	.	S	.	P	L	M	.	M	.	.	.	S	.	.	.	.	.	A	.	S	.	.	S	A	.	.	.	.	.	.	.	.	.	.	.	.	M	.	.	.	L	.	.
Phoenicopterus	.	.	.	.	.	.	.	S	.	P	L	.	.	M	.	.	.	S	.	.	.	.	.	.	.	.	.	.	S	A	.	.	.	.	.	.	.	.	.	.	.	.	M	.	.	.	L	.	.
Amazona	.	.	H	.	.	.	.	S	.	P	L	.	.	M	V	.	S	S	.	.	.	.	.	.	.	.	.	.	S	A	.	.	.	.	.	.	.	.	.	V	.	.	V	.	.	.	L	.	.
Urocolius	.	.	.	.	.	.	.	S	.	P	L	.	.	M	.	.	.	S	.	.	.	.	.	.	.	.	.	.	S	A	.	.	.	.	.	.	.	.	.	.	.	.	M	.	.	.	L	.	.
Lamposrni	.	.	.	.	P	.	.	S	.	P	L	.	.	M	.	.	D	L	M	.	.	.	.	A	.	S	.	.	S	.	.	.	.	.	.	.	.	.	.	L	.	.	M	.	.	.	L	.	.
Lepidothrix	.	.	.	.	.	.	.	H	.	P	L	.	.	M	.	.	.	S	.	.	.	.	.	.	.	.	.	.	S	A	.	.	.	.	.	.	.	.	.	.	.	.	M	I	.	.	I	.	.
Coccyzus	.	.	.	.	.	.	.	H	.	P	L	.	.	M	.	.	.	S	.	.	.	.	.	.	.	S	.	.	S	S	.	.	.	.	.	.	.	.	.	M	.	.	.	.	.	.	.	.	.
Melanerpes	.	.	.	.	.	.	.	S	.	P	L	.	.	A	.	.	.	S	.	.	.	.	.	A	.	S	.	.	S	A	.	.	.	.	.	.	.	.	.	.	.	.	V	.	.	.	I	.	.
	2	2	2	2	2	2	2	2	2	2	2	2	2	2	2	2	2	2	2	2	2	2	2	2	2	2	2	2	2	2	2	2	2	2	2	2	2	2	2	2	2	2	2	2	2	2	2	2	2
	0	0	0	0	0	0	0	0	0	1	1	1	1	1	1	1	1	1	1	2	2	2	2	2	2	2	2	2	2	3	3	3	3	3	3	3	3	3	3	4	4	4	4	4	4	4	4	4	4
	1	2	3	4	5	6	7	8	9	0	1	2	3	4	5	6	7	8	9	0	1	2	3	4	5	6	7	8	9	0	1	2	3	4	5	6	7	8	9	0	1	2	3	4	5	6	7	8	9
Carduelis	L	H	E	T	G	S	N	N	P	T	G	V	P	S	D	C	D	K	I	P	F	H	P	Y	Y	T	V	K	D	I	L	G	F	A	L	M	I	A	L	L	V	S	L	A	L	F	S	P	N
Serinus	.	.	.	.	.	.	.	.	.	.	.	.	.	.	.	.	.	.	.	.	.	.	.	.	.	.	.	.	.	.	.	.	.	.	.	.	.	.	.	.	.	.	.	.	.	.	.	.	.
Loxia	.	.	.	.	.	.	.	.	.	.	.	.	.	.	.	.	.	.	.	.	.	.	.	.	.	.	.	.	.	.	.	.	.	.	.	.	V	S	.	.	.	.	.	.	.	.	.	.	.
Chloris	.	.	.	.	.	.	.	.	.	.	.	.	.	.	.	.	.	.	.	.	.	.	.	.	.	.	.	.	.	.	.	.	.	.	.	.	.	S	.	.	.	.	.	.	.	.	.	.	.
Crithagra	.	.	.	.	.	.	.	.	.	.	.	.	.	.	.	.	.	.	.	.	.	.	.	.	.	.	.	.	.	.	.	.	.	.	.	.	.	S	.	.	.	.	.	.	.	.	.	.	.
Spinus	.	.	.	.	.	.	.	.	.	.	.	.	.	.	.	.	.	.	.	.	.	.	.	.	.	.	.	.	.	.	.	.	.	.	.	.	.	S	.	.	.	.	.	.	.	.	.	.	.
Acanthis	.	.	.	.	.	.	.	.	.	.	.	.	.	.	.	.	.	.	.	.	.	.	.	.	.	.	.	.	.	.	.	.	.	.	.	.	.	S	.	.	.	.	.	.	.	.	.	.	.
Bucanetes	.	.	.	.	.	.	.	.	.	.	.	.	.	.	.	.	.	.	.	.	.	.	.	.	.	.	.	.	.	V	.	.	.	.	.	.	.	S	.	.	.	.	.	.	.	.	.	.	.
Vestiaria	.	.	.	.	.	.	.	.	.	.	.	.	.	.	.	.	.	.	.	.	.	.	.	.	.	.	.	.	.	.	.	.	.	.	.	.	.	S	.	.	.	.	.	.	.	.	.	.	.
Magumma	.	.	.	.	.	.	.	.	.	.	.	.	.	.	.	.	.	.	.	.	.	.	.	.	.	.	.	.	.	.	.	.	.	.	.	.	.	S	.	.	.	.	.	.	.	.	.	.	.
Melamprosops	.	.	.	.	.	.	.	.	.	.	.	.	.	.	.	.	.	.	.	.	.	.	.	.	.	.	.	.	.	.	.	.	.	.	.	.	F	S	.	.	.	.	.	.	.	.	.	.	.
Akialoa	.	.	.	.	.	.	.	.	.	.	.	.	.	.	.	.	.	.	.	.	.	.	.	.	.	.	.	.	.	.	.	.	.	.	.	.	.	S	.	.	.	.	.	.	.	.	.	.	.
Psittirostra	.	.	.	.	.	.	.	.	.	.	.	.	.	.	.	.	.	.	.	.	.	.	.	.	.	.	.	.	.	.	.	.	.	.	.	.	.	S	.	.	.	.	.	T	.	.	.	.	.
Loxops	.	.	.	.	.	.	.	.	.	.	.	.	.	.	.	.	.	.	.	.	.	.	.	.	.	.	.	.	.	.	.	.	.	.	.	.	.	S	.	.	.	.	.	.	.	.	.	.	.
Oreomystis	.	.	.	.	.	.	.	.	.	.	.	.	.	.	.	.	.	.	.	.	.	.	.	.	.	.	.	.	.	.	.	.	.	.	.	.	.	S	.	.	.	.	.	.	.	.	.	.	.
Carpodacus	.	.	D	.	.	.	.	.	.	.	.	.	.	.	.	.	.	.	.	.	.	.	.	.	.	.	.	.	.	.	.	.	.	V	.	.	.	S	.	.	.	A	.	.	.	.	.	.	.
Pyrrhula	.	.	D	.	.	.	.	.	.	.	.	.	.	.	.	.	.	.	.	.	.	.	.	.	.	.	.	.	.	.	.	.	.	.	.	.	.	S	.	.	.	.	.	.	.	.	.	.	.
Coccothraustes	.	.	.	.	.	.	.	.	.	.	.	.	.	.	.	.	.	.	.	.	.	.	.	.	.	.	.	.	.	V	.	.	.	.	.	.	.	S	.	.	.	.	.	.	.	.	.	.	.
Haemorhous	.	.	.	.	.	.	.	.	.	.	.	.	.	.	.	.	.	.	.	.	.	.	.	.	.	.	.	.	.	.	.	.	.	.	.	.	.	.	I	.	.	.	.	.	.	.	.	.	.
Leucosticte	.	.	.	.	.	.	.	.	.	.	.	.	.	.	.	.	.	.	.	.	.	.	.	.	.	.	.	.	.	.	.	.	.	.	.	.	.	.	.	.	.	.	.	.	.	.	.	.	.
Cardinalis	.	.	.	.	.	.	.	.	.	L	.	I	.	.	.	.	.	.	.	.	.	.	.	.	.	.	I	.	.	.	.	.	.	V	.	.	.	S	.	.	.	.	.	.	.	.	A	.	.
Limnothlypis	.	.	.	.	.	.	.	.	.	L	.	I	.	.	.	.	.	.	.	.	.	.	.	.	.	.	.	.	.	.	.	.	.	V	.	.	L	S	.	.	.	.	.	.	.	.	A	.	.
Emberiza	.	.	.	.	.	.	.	.	.	L	.	I	.	.	.	.	.	.	.	.	.	.	.	.	.	.	I	.	.	A	.	.	A	I	.	L	L	S	.	.	.	.	.	.	.	.	.	.	.
Icteria	.	.	.	.	.	.	.	.	.	L	.	I	.	.	.	.	.	.	.	.	.	.	.	.	.	.	I	.	.	.	.	.	.	V	.	.	L	S	.	.	.	.	.	.	.	.	.	.	.
Setophaga	.	.	.	.	.	.	.	.	.	L	.	I	.	.	.	.	.	.	.	.	.	.	.	.	.	.	I	.	.	.	.	.	.	.	.	.	L	S	.	.	.	.	.	.	.	.	.	.	.
Calcarius	.	.	.	.	.	.	.	.	.	L	.	I	.	.	.	.	.	.	.	.	.	.	.	.	.	.	I	.	.	V	.	.	.	.	.	.	L	S	.	.	.	.	.	.	.	.	.	.	.
Icterus	.	.	.	.	.	.	.	.	.	L	.	I	.	.	.	.	.	.	.	.	.	.	.	H	.	.	I	.	.	.	.	.	.	V	.	.	L	S	.	.	A	.	.	.	.	.	.	.	.
Fringilla	.	.	.	.	.	.	.	.	.	M	.	I	.	.	.	.	.	.	.	.	.	.	.	.	.	.	I	.	.	.	.	.	.	.	M	.	L	.	.	.	.	.	.	.	.	.	.	.	.
Certhia	.	.	.	.	.	.	.	.	.	L	.	I	.	.	.	.	.	.	.	.	.	.	.	.	.	.	I	.	.	.	.	.	.	.	.	.	L	V	.	.	.	.	.	.	.	.	.	.	.
Lanius	.	.	.	.	.	.	.	.	.	L	.	I	.	.	.	.	.	.	.	.	.	.	.	.	.	S	I	.	.	.	.	.	.	.	.	.	L	I	.	.	A	A	.	.	.	.	.	.	.
Sturnus	.	.	.	.	.	.	.	.	.	L	.	I	.	A	.	.	.	.	.	.	.	.	.	.	.	S	T	.	.	.	P	.	.	.	.	.	.	I	.	.	.	.	.	.	.	.	.	.	.
Cinclus	.	.	.	.	.	.	.	.	.	L	.	I	.	A	.	.	.	.	.	.	.	.	.	.	.	S	T	.	.	.	.	.	.	.	.	.	L	I	.	.	.	.	.	.	.	.	.	.	.
Aegithalos	.	.	.	.	.	.	.	.	.	L	.	I	.	.	.	.	.	.	.	.	.	.	.	.	.	S	T	.	.	.	.	.	.	.	.	T	L	X	.	.	T	.	.	.	.	.	.	.	.
Alauda	.	.	.	.	.	.	.	.	.	L	.	I	.	.	.	.	.	.	.	.	.	.	.	.	.	S	T	.	.	.	.	.	.	.	.	L	L	I	.	.	A	T	.	.	.	.	.	.	.
Pardaliparus	.	.	.	.	.	.	.	.	.	L	.	I	.	.	.	.	.	.	.	.	.	.	.	.	.	S	T	.	.	.	.	.	.	.	.	.	L	I	.	.	.	T	.	.	.	.	.	.	.
Aphelocoma	.	.	.	.	.	.	.	.	.	L	.	I	.	.	.	.	.	.	.	.	.	Q	.	.	.	S	I	.	.	L	.	.	.	V	.	.	L	T	P	.	I	A	M	.	.	.	A	.	.
Ortalis	.	.	.	S	.	.	.	.	.	L	.	L	T	.	.	.	.	.	.	.	.	.	.	.	F	S	L	.	.	.	.	.	.	S	.	.	F	I	P	.	L	T	.	.	F	.	H	.	.
Gallus	.	.	.	S	.	.	.	.	.	L	.	I	S	.	.	S	.	.	.	.	.	.	.	.	.	S	F	.	.	.	.	.	L	T	.	.	L	T	P	F	L	T	.	.	.	.	.	.	.
Anser	.	.	.	S	.	.	.	.	.	L	.	I	V	.	.	.	.	.	.	.	.	.	.	.	F	S	I	.	.	.	.	.	L	T	.	.	.	T	P	.	M	A	.	.	.	.	.	.	.
Apteryx	.	.	.	S	.	.	.	.	.	L	.	I	I	.	H	.	.	.	.	.	.	.	.	.	F	S	L	.	.	.	.	.	.	T	.	.	L	I	P	.	L	T	.	T	F	.	.	.	.
Patagioenas	.	.	.	S	.	.	.	.	.	L	.	I	S	.	N	.	.	.	.	.	.	.	.	.	F	S	L	.	.	.	.	.	.	M	.	.	F	L	P	.	M	T	.	.	.	.	.	.	.
Grus	.	.	.	S	.	.	.	.	.	L	.	I	V	.	N	.	.	.	.	.	.	.	.	.	F	S	L	.	.	.	.	.	.	M	.	.	L	L	P	.	M	T	.	.	.	.	.	.	.
Chroicocephalus	.	.	.	S	.	.	.	.	.	L	.	I	Q	.	N	.	.	.	.	.	.	.	.	.	F	S	L	.	.	.	.	.	.	I	I	.	F	L	P	.	T	V	.	.	.	.	.	.	.
Tauraco	.	.	.	S	.	.	.	.	.	L	.	I	S	.	N	.	.	.	.	.	.	.	.	.	F	S	L	.	.	A	.	.	.	I	.	.	F	L	P	.	T	T	.	.	.	.	.	.	.
Trogon	.	.	.	S	.	.	.	.	.	L	.	I	V	.	N	S	.	.	.	.	.	.	.	.	F	S	L	.	.	.	.	.	.	.	I	.	F	L	.	.	T	A	.	.	.	.	.	.	.
Apus	.	.	.	S	.	.	.	.	.	L	.	.	V	.	N	.	.	.	.	.	.	.	.	.	F	S	T	.	.	L	.	.	.	I	I	.	L	T	P	.	L	T	.	.	.	.	.	.	.
Falco	.	.	.	S	.	.	.	.	.	L	.	I	T	.	N	.	.	.	.	.	.	.	.	.	.	S	L	.	.	L	.	.	.	M	.	.	Y	L	P	.	M	T	.	.	.	.	T	.	.
Accipiter	.	.	.	S	.	.	.	.	.	L	.	I	V	.	N	G	.	.	.	.	.	.	.	.	F	S	L	.	.	.	.	.	.	T	.	.	L	L	P	.	T	T	.	.	.	.	.	.	.
Ardeotis	.	.	.	S	.	.	.	.	.	L	.	I	V	.	N	.	.	.	.	.	.	.	.	.	F	S	L	.	.	.	.	.	.	T	.	.	L	L	P	.	.	T	.	.	.	.	.	.	.
Tachybaptus	.	.	.	S	.	.	.	.	.	L	.	I	T	.	N	S	.	.	.	.	.	.	.	.	F	S	L	.	.	L	.	.	.	M	.	.	F	L	P	.	T	T	.	.	.	.	.	.	.
Sarcoramphus	.	.	.	S	.	.	.	.	.	L	.	I	V	.	S	.	.	.	.	.	.	.	.	.	F	.	L	.	.	.	.	.	.	V	.	.	L	L	P	.	T	T	.	.	.	.	.	.	.
Antrostomus	.	.	.	S	.	.	.	.	.	L	.	I	V	.	.	.	.	.	.	.	.	.	.	.	F	S	I	.	.	.	.	.	.	.	.	.	L	L	P	.	I	T	.	.	M	.	.	.	.
Phoenicopterus	.	.	.	.	.	.	.	.	.	L	.	I	V	.	N	.	.	.	.	.	.	.	.	.	F	S	L	.	.	.	.	.	.	M	.	.	L	L	P	.	M	T	.	.	.	.	.	.	.
Amazona	.	.	.	S	.	.	.	.	.	L	.	I	S	.	N	.	.	.	.	.	.	.	.	.	F	S	L	.	.	L	.	.	.	M	I	.	F	F	S	.	S	T	.	.	.	.	.	.	.
Urocolius	.	.	.	S	.	.	.	.	.	L	.	I	I	.	S	.	.	.	.	.	.	.	.	.	F	S	L	.	.	.	.	.	.	.	.	.	.	F	P	.	T	.	.	.	.	.	.	.	.
Lamposrni	.	.	.	.	.	.	.	.	.	L	.	I	S	.	.	.	.	.	.	.	.	.	.	.	F	S	T	.	.	.	.	S	.	L	.	.	.	T	P	.	L	T	.	.	M	.	.	.	.
Lepidothrix	.	.	.	.	.	.	.	.	.	L	.	I	H	.	.	.	.	.	.	.	.	.	.	.	F	S	M	.	.	V	.	.	L	L	F	L	L	I	P	.	M	I	.	.	M	.	.	.	.
Coccyzus	.	.	.	.	.	.	.	.	.	L	.	L	Q	.	N	.	.	.	.	.	.	.	.	.	F	S	L	.	.	L	V	.	.	T	I	T	L	L	.	.	T	T	.	.	.	.	.	.	T
Melanerpes	.	.	.	S	.	.	.	.	.	L	.	I	V	.	.	.	.	.	.	.	.	.	.	.	F	.	.	.	.	.	.	.	.	M	.	.	F	L	P	.	T	T	.	.	.	.	.	.	.
[truncated: 152 more columns]

## Sheet: Info
Title	cytballbirds.3.aln
Format
DataType	Protein
59
Number Sites	381
Identical	.
Missing	?
Indel	-
