# Supplementary material for: Adaptive evolution of cytochrome b in songbirds
Source: Biol Open. 2025 Apr 14;14(4):bio061908. doi: 10.1242/bio.061908 (PMC12032549; doi:10.1242/bio.061908)
Supplement: Dataset S4. Songbirds-specific substitution in cytochrome c1K34R, Y90H, S129A, P137A, N166D, R203K, S217P, S228A. [file biolopen-14-061908-Dataset4.xlsx]

## Sheet: Sequence Data
Domain: Data
										1	1	1	1	1	1	1	1	1	1	2	2	2	2	2	2	2	2	2	2	3	3	3	3	3	3	3	3	3	3	4	4	4	4	4	4	4	4	4	4
	1	2	3	4	5	6	7	8	9	0	1	2	3	4	5	6	7	8	9	0	1	2	3	4	5	6	7	8	9	0	1	2	3	4	5	6	7	8	9	0	1	2	3	4	5	6	7	8	9
Apteryx	G	E	L	E	M	H	P	P	S	F	P	W	S	H	S	G	M	L	S	S	L	D	H	R	S	L	R	R	G	Y	Q	V	Y	K	Q	V	C	S	A	C	H	S	M	E	Y	L	A	F	R
Anser	.	.	.	.	.	.	.	.	G	.	.	.	.	.	G	.	L	.	A	A	.	.	.	G	.	V	.	.	.	.	.	.	.	.	.	.	.	.	.	.	.	.	.	.	.	.	.	.	.
Grus	.	.	.	.	.	.	.	.	.	.	.	.	.	.	G	.	A	.	A	A	.	.	.	G	.	.	.	.	.	F	.	.	.	.	.	.	.	.	.	.	.	.	.	.	.	.	.	.	.
Gavia	.	.	.	.	.	.	.	.	N	.	.	.	.	.	G	.	A	.	A	A	.	.	.	S	.	.	.	.	.	F	.	.	.	.	.	.	.	.	.	.	.	.	.	.	.	.	.	.	.
Patagioenas	.	.	.	.	.	.	.	.	A	.	.	.	.	.	G	.	A	.	A	A	.	.	.	A	.	.	.	.	.	F	.	.	.	.	.	.	.	.	.	.	.	.	.	.	.	.	.	.	.
Columba	.	.	.	.	.	.	.	.	A	.	.	.	.	.	G	.	A	.	A	A	.	.	.	A	.	.	.	.	.	F	.	.	.	.	.	.	.	.	.	.	.	.	.	.	.	.	.	.	.
Indicator	.	.	.	.	L	.	.	.	A	.	.	.	.	.	G	.	A	.	A	A	.	.	.	A	.	.	.	.	.	F	.	.	.	.	.	.	.	.	.	.	.	.	.	.	.	V	.	.	.
Dryobates	.	.	.	.	L	.	.	.	A	.	.	.	.	.	G	.	A	.	A	A	.	.	.	A	.	.	.	.	.	F	.	.	.	.	.	.	.	.	.	.	.	.	.	.	.	V	.	.	.
Gallus	.	.	.	.	L	.	.	.	A	.	.	.	.	.	G	.	P	.	.	A	.	.	.	S	.	V	.	.	.	F	.	.	.	.	.	.	.	.	.	.	.	.	.	D	.	V	.	.	.
Molothrus	.	.	.	.	L	.	.	.	G	L	.	.	.	.	G	.	F	.	.	A	.	.	.	A	.	V	.	.	.	F	.	.	.	R	.	.	.	.	.	.	.	.	.	.	.	.	.	.	.
Melospiza	.	.	.	.	L	.	.	.	N	L	.	.	.	.	G	.	F	.	.	A	.	.	.	A	.	V	.	.	.	F	.	.	.	R	.	.	.	.	.	.	.	.	.	.	.	.	.	.	.
Haemorhous	.	.	.	.	L	.	.	.	.	L	.	.	.	.	G	.	Y	.	.	A	.	.	.	A	.	V	.	.	.	F	.	.	.	R	.	.	.	.	.	.	.	.	.	.	.	.	.	.	.
Catharus	.	.	.	.	L	.	.	.	.	.	.	.	.	.	G	.	P	.	.	A	.	.	.	A	.	V	.	.	.	F	.	.	.	R	.	.	.	.	.	.	.	.	.	.	F	V	.	.	.
[truncated: 193 more columns]

## Sheet: Info
Title	cytb complex C1 allbirds.aln
Format
DataType	Protein
13
Number Sites	241
Identical	.
Missing	?
Indel	-
