# Supplementary material for: Adaptive evolution of cytochrome b in songbirds
Source: Biol Open. 2025 Apr 14;14(4):bio061908. doi: 10.1242/bio.061908 (PMC12032549; doi:10.1242/bio.061908)
Supplement: Dataset S5. Songbirds-specific substitutions in Rieske protein M19Q, T23A, I27G, D31S, K116Q, Y178L, T184V,H. [file biolopen-14-061908-Dataset5.xlsx]

## Sheet: Sequence Data
Domain: Data
										1	1	1	1	1	1	1	1	1	1	2	2	2	2	2	2	2	2	2	2	3	3	3	3	3	3	3	3	3	3	4	4	4	4	4	4	4	4	4	4
	1	2	3	4	5	6	7	8	9	0	1	2	3	4	5	6	7	8	9	0	1	2	3	4	5	6	7	8	9	0	1	2	3	4	5	6	7	8	9	0	1	2	3	4	5	6	7	8	9
Apteryx	I	H	N	D	I	T	V	P	D	F	S	A	Y	R	R	Q	D	V	L	D	A	T	K	S	S	Q	S	S	S	E	A	R	K	G	F	S	Y	L	V	T	A	T	T	C	V	A	S	A	Y
Dromaius	V	.	.	.	V	A	.	.	.	.	.	.	.	.	.	.	.	.	.	.	.	.	.	.	.	.	.	.	.	.	.	.	.	.	.	.	.	.	.	.	.	.	A	.	.	.	.	.	.
Gallus	V	.	.	.	V	.	.	.	.	.	.	.	.	.	.	E	.	.	M	.	.	.	T	.	.	.	T	.	.	.	D	.	.	.	.	.	.	.	.	.	.	.	A	.	.	.	T	.	.
Falco	.	.	.	.	V	V	.	.	.	.	.	.	.	.	.	.	.	.	.	.	.	.	V	.	.	.	G	.	.	.	.	.	.	.	.	.	.	.	L	.	.	.	.	.	.	.	T	.	.
Eurypyga	V	.	.	.	V	A	.	.	.	.	.	.	.	.	.	R	.	.	.	.	.	.	T	.	.	.	R	.	.	.	.	.	.	.	.	.	.	.	L	.	.	.	.	.	.	.	T	.	.
Grus	V	.	.	.	V	A	.	.	.	.	.	.	.	.	.	.	.	.	.	.	.	.	T	.	.	.	G	.	.	.	.	.	.	.	.	.	.	.	.	.	.	.	.	.	.	.	T	.	.
Rissa	V	.	.	.	V	V	.	.	.	.	.	.	.	.	.	.	.	.	.	.	.	.	T	.	.	.	.	.	.	.	.	.	.	.	.	.	.	.	.	.	.	.	.	.	.	.	A	.	.
Pelecanus	V	.	.	.	V	M	.	.	.	.	.	.	.	.	.	.	.	.	.	.	.	.	T	.	.	.	.	.	.	.	.	.	.	.	.	.	.	.	.	.	.	.	.	.	.	.	T	.	.
Tyto	V	.	.	.	V	V	.	.	.	.	.	T	.	.	.	.	.	.	.	.	P	N	T	.	.	.	G	.	.	.	S	.	.	.	.	.	.	.	.	.	.	.	.	.	.	.	T	.	.
Apaloderma	V	.	.	.	V	V	.	.	.	.	.	.	.	.	.	.	.	.	.	.	.	.	T	.	.	.	.	.	.	.	.	.	.	.	.	.	.	.	L	.	.	.	.	.	.	.	T	.	.
Buceros	V	.	.	.	V	A	.	.	.	.	.	.	.	.	.	.	.	.	.	.	P	.	T	.	.	.	.	.	.	.	.	.	.	.	.	.	.	.	L	.	.	.	.	.	.	.	T	.	.
Cuculus	V	.	.	.	V	V	.	.	.	.	.	.	.	.	.	.	.	.	.	.	.	.	R	.	.	.	.	.	.	.	D	.	.	.	.	.	.	.	L	.	.	.	.	.	.	T	T	.	.
Taeniopygia	V	.	.	.	V	A	.	.	.	.	.	.	.	.	.	.	.	.	Q	.	.	S	A	.	.	.	G	.	.	D	S	.	.	.	.	.	.	.	M	.	.	A	.	G	.	.	T	.	.
Lonchura	V	.	.	.	V	A	.	.	.	.	.	.	.	.	.	.	.	.	Q	.	.	S	A	.	.	.	G	.	.	N	S	.	.	.	.	.	.	.	M	.	.	A	.	G	.	.	T	.	.
Serinus	V	.	.	.	V	.	.	.	.	.	.	.	.	.	.	.	E	.	Q	.	.	S	A	.	.	.	G	.	.	D	S	.	.	.	.	.	.	.	M	.	.	A	.	G	.	T	T	.	.
Passer	V	.	.	.	V	A	.	.	.	.	.	.	.	.	.	.	E	.	Q	.	.	N	A	.	.	.	G	.	.	D	S	.	.	.	.	.	.	.	M	.	.	A	.	G	.	.	T	.	.
Geospiza	V	.	.	.	V	A	.	.	.	.	.	.	.	.	.	.	.	.	Q	.	.	N	A	.	.	.	G	.	.	D	S	.	.	.	.	.	.	.	M	.	.	A	.	G	.	.	T	.	.
Molothrus	V	.	.	.	V	A	.	.	.	.	.	.	.	.	.	.	.	.	Q	.	.	N	A	.	.	.	G	.	.	D	S	.	.	.	.	.	.	.	M	.	.	A	.	G	.	.	T	.	.
Chamaea	V	.	.	.	V	A	.	.	.	.	.	.	.	.	.	D	.	.	Q	.	.	.	T	.	.	.	G	.	.	D	S	.	.	.	.	.	.	.	M	.	.	A	.	G	.	.	T	.	.
Hirundo	V	.	.	.	V	.	.	.	.	.	.	.	.	.	.	E	.	.	Q	.	.	.	T	.	.	.	G	.	.	D	S	.	.	.	.	.	.	.	M	.	.	A	.	G	.	.	T	.	.
Sylvia	V	.	.	.	V	A	.	.	.	.	.	.	.	.	.	E	.	.	Q	.	.	.	V	.	.	.	G	.	.	D	S	.	.	.	.	.	.	.	M	.	.	A	.	G	.	.	T	.	.
Parus	V	.	.	.	V	A	.	.	.	.	.	.	.	.	.	E	.	.	Q	.	.	N	A	.	.	.	G	.	.	D	S	.	.	.	.	.	.	.	M	.	.	A	.	G	.	.	T	.	.
Corvus	V	.	.	.	V	A	.	.	.	.	.	.	.	.	.	.	.	.	Q	.	.	N	T	.	.	.	G	.	.	D	S	.	.	.	.	.	.	.	M	.	.	A	.	G	.	.	T	.	.
Empidonax	V	.	.	.	V	A	.	.	.	.	.	.	.	.	.	.	.	.	Q	.	P	A	A	.	.	.	G	.	.	D	S	.	.	.	.	.	.	.	M	.	.	.	.	.	.	.	T	.	.
[truncated: 148 more columns]

## Sheet: Info
Title	bc1 Rieske allbirds.aln
Format
DataType	Protein
24
Number Sites	196
Identical	.
Missing	?
Indel	-
