# Supplementary material for: Adaptive evolution of cytochrome b in songbirds
Source: Biol Open. 2025 Apr 14;14(4):bio061908. doi: 10.1242/bio.061908 (PMC12032549; doi:10.1242/bio.061908)
Supplement: Dataset S6. Songbirds-specific substitutions in the 14KDA subunit R17C, Y38N,H, L102Q, P88R,H, K87H [file biolopen-14-061908-Dataset6.xlsx]

## Sheet: Sequence Data
Domain: Data
										1	1	1	1	1	1	1	1	1	1	2	2	2	2	2	2	2	2	2	2	3	3	3	3	3	3	3	3	3	3	4	4	4	4	4	4	4	4	4	4
	1	2	3	4	5	6	7	8	9	0	1	2	3	4	5	6	7	8	9	0	1	2	3	4	5	6	7	8	9	0	1	2	3	4	5	6	7	8	9	0	1	2	3	4	5	6	7	8	9
Haemorhous	M	A	A	R	A	P	V	A	G	G	S	R	L	F	E	R	I	C	K	W	Y	Y	N	A	A	G	F	N	K	Y	G	L	M	R	D	D	T	L	H	E	D	D	D	V	K	E	A	L	K
Serinus	.	.	.	.	.	.	.	.	.	.	.	.	.	.	.	.	.	.	.	.	.	.	.	.	.	.	.	.	.	.	.	.	.	.	.	.	.	.	.	.	.	.	.	.	.	.	.	.	.
Passer	.	.	.	.	.	.	.	.	.	.	G	.	.	.	D	K	.	.	.	.	.	.	.	.	.	.	.	.	.	.	.	.	.	.	.	.	.	.	.	.	.	E	.	.	.	.	.	.	R
Sylvia	.	.	.	.	.	S	.	.	.	.	G	.	.	L	D	K	V	R	.	.	.	.	.	.	.	.	.	.	.	L	.	.	.	.	.	.	.	.	.	.	.	E	.	.	.	.	.	.	.
Corvus	.	.	.	.	.	S	.	.	.	.	G	.	M	L	D	.	L	R	.	.	.	.	.	.	.	.	.	.	.	L	.	.	.	.	.	.	.	.	N	.	.	.	.	.	.	.	.	.	.
Malurus	.	.	.	.	.	S	.	.	.	.	G	.	M	I	D	.	L	R	.	.	.	.	.	.	.	.	.	.	.	L	.	.	.	.	.	.	.	.	.	.	.	.	.	.	.	.	.	.	.
Cinclus	.	.	.	K	.	S	.	.	.	.	G	.	.	L	D	.	.	R	.	.	.	.	.	.	.	.	.	.	.	L	.	.	.	.	.	.	.	.	.	.	.	.	.	.	.	.	.	.	.
Melopsittacus	.	.	.	.	.	S	.	.	.	.	G	.	.	M	D	K	F	R	.	.	.	.	.	.	.	.	.	.	.	L	.	.	.	.	.	.	.	W	Y	.	.	.	.	.	.	.	.	V	R
Manacus	.	.	.	.	.	S	.	T	.	.	G	.	.	I	D	S	.	R	.	.	.	.	.	.	.	.	.	.	.	L	.	.	.	.	.	.	.	.	Y	.	.	.	.	.	.	.	.	.	.
Gallus	.	.	.	.	.	T	.	.	.	.	G	.	.	M	D	.	.	R	.	.	.	.	.	.	.	.	.	.	.	.	.	.	.	.	.	.	.	.	Y	.	.	.	.	.	.	.	.	.	.
Coturnix	.	.	.	.	.	T	.	S	.	.	G	.	.	M	D	.	L	R	.	.	.	.	.	.	.	.	.	.	.	.	.	.	.	.	.	.	.	.	Y	.	.	E	.	.	.	.	.	.	.
Apteryx	.	.	.	.	.	.	.	S	.	.	G	.	.	L	.	S	.	R	.	.	.	.	.	.	.	.	.	.	.	L	.	.	.	.	.	.	V	.	Y	.	.	.	.	.	.	.	.	.	.
[truncated: 63 more columns]

## Sheet: Info
Title	subunit 7 cytb birds.aln
Format
DataType	Protein
12
Number Sites	111
Identical	.
Missing	?
Indel	-
